# Supplementary material for: Comparative Dentoskeletal Effects of Two Fixed Systems in Treating Class II Malocclusion: A Retrospective Cohort Study
Source: Healthcare (Basel). 2026 Apr 9;14(8):989. doi: 10.3390/healthcare14080989 (PMC13116092; doi:10.3390/healthcare14080989)
Supplement: Supplementary file 1 [file healthcare-14-00989-s001.zip]

Archive with 1 entries (1 files):
- healthcare-4209532-supplementary.pdf
